# Supplementary material for: Widespread hepatitis B virus genotype G (HBV-G) infection during the early years of the HIV epidemic in the Netherlands among men who have sex with men
Source: BMC Infect Dis. 2016 Jun 10;16:268. doi: 10.1186/s12879-016-1599-7 (PMC4901482; doi:10.1186/s12879-016-1599-7)
Supplement: Additional file 1: Table S1. — Contains the sequences of the PCR-primers used in the study. (XLS 39 kb) [file 12879_2016_1599_MOESM1_ESM.xls]

## Sheet: Blad1
Additional Table 1
HBV primer sequences
Assay	product length	primer name	HBV genome position EcoRI side	sequence primer 5'-3'
Real-time PCR A,G	117 nt	5’HBV-A-TM3_2	1585	TTC GCT TCA CCT CTG CAC GTT G
		3’HBV-A-TM3	1616	CCA AGA GTC CTC TTA TGT AAG AC
		3'HBV-A-probe-TM3_2	1647	ATC TGA TGG GCG TTC ACG GTG GTC
		5’HBV-G-TM3_2	1585	TTC GCT TCA CCT CTG CAC GTT A
		3’HBV-G-TM3	1616	CCA AGA GTC CTC TTA TAT AAC TG
		3'HBV-G-probe-TM3_2	1647	ATG ATG AGA GGT GTT CAT GGC GGT T
Genotype-specific A, G	first detecPCR	5' HBV692Fw	692	TCA GTT TAC TAG TGC CAT TTG
	1144 nt	3' HBV1823Rev	1823	AAA GTT GCA TGG TGC TGG TG
	second detecPCR	HBV902-A-Fw	902	AAC ATT GCC ACA GGA TCA TAT T
	762 nt	HBV1664-A-Rev	1664	AGT CCT CTT ATG TAA GAC CTT G
		HBV902-G-Fw	902	TAC TTT GCC ACA AGA ACA CAT C
		HBV1664-G-Rev	1664	AGT CCT CTT ATA TAA CTG CCT T
	seq primers	HBV902-A-Fw	902	AAC ATT GCC ACA GGA TCA TAT T
	762 nt	HBV1664-A-Rev	1664	AGT CCT CTT ATG TAA GAC CTT G
		HBV902-G-Fw	902	TAC TTT GCC ACA AGA ACA CAT C
		HBV1664-G-Rev	1664	AGT CCT CTT ATA TAA CTG CCT T
Genotype-specific C, D, F, H	first PCR specific or mixed primers	HBV1728-A/C/D-Fw	1728	AAGGACTGGGAGGAGCTGGGGG
	361 nt G, 326 nt A	HBV1728-G-Fw	1728	GCTGAGTGGGAAGAATTAGGCA
		HBV1728-F/H-Fw	1728	AAGGACTGGGAGGAGTCGGGGG
		HBV2071-A-Rev	2071	AGG TGA GCA ATG CTC AGG A
		HBV2071-G-Rev	2071	CTCTGATCATTGTTCGCCT
		HBV2071-F-Rev	2071	GGGGGTGCAATGTTCCGGT
		HBV2071-H-Rev	2071	GGGGGTGCAATGTTCGGGT
	second PCR specific or mixed primers	HBV1751-G-Fw	1751	ATGAGTCCAGGTTAATGAC
	281 nt G, 246 nt A	HBV1751-F-A-Fw	1751	AGGAGATCAGGTTAAAGGT
		HBV1751-H-Fw	1751	AGGAGTTGAGGTTAAAGGT
		HBV1751-D-Fw	1751	AGGAGATTAGATTAAAGGT
		HBV1751-C-Fw	1751	AGGAGATTAGATTAAAGAT
		HBV2034-G-Rev	2034	TCGAGAAGATCACGAACAGACGGG
		HBV2034-A-Rev	2034	TCTAGGAGATCTCTGACGGAAGGA
Insertion PCR A, G	first specific PCR	HBV1675-A-Fw	1675	CAGCAATGTCAACGACCGACC
	411 nt G, 376 nt A	HBV2071-A-Rev	2071	AGG TGA GCA ATG CTC AGG A
		HBV1675-G-Fw	1675	TTGTTATGTCAACAACCGGGG
		HBV2071-G-Rev	2071	CTCTGATCATTGTTCGCCT
	second specific PCR	HBV1728-A-Fw	1728	AAGGACTGGGAGGAGCTGGGGG
	267 nt G, 232 nt A	HBV2034-A-Rev	2034	TCTAGGAGATCTCTGACGGAAGGA
		HBV1728-G-Fw	1728	GCTGAGTGGGAAGAATTAGGCA
		HBV2034-G-Rev	2034	TCGAGAAGATCACGAACAGACGGG
	seq primers (G1776A)	HBV1728-G-Fw	1728	GCTGAGTGGGAAGAATTAGGCA
		HBV2034-G-Rev	2034	TCGAGAAGATCACGAACAGACGGG
